# Supplementary material for: Aerobic Exercise Training and In Vivo Akt Activation Counteract Cancer Cachexia by Inducing a Hypertrophic Profile through eIF-2α Modulation
Source: Cancers (Basel). 2021 Dec 22;14(1):28. doi: 10.3390/cancers14010028 (PMC8750332; doi:10.3390/cancers14010028)
Supplement: Supplementary file 1 [file cancers-14-00028-s001.zip]

Archive with 2 entries (2 files):
- Supplementary Figures.pdf
- Supplementary File S1.pdf
